# Supplementary material for: Assessment of Adherence to the Core Elements of Hospital Antibiotic Stewardship Programs: A Survey of the Tertiary Care Hospitals in Punjab, Pakistan
Source: Antibiotics (Basel). 2021 Jul 24;10(8):906. doi: 10.3390/antibiotics10080906 (PMC8388777; doi:10.3390/antibiotics10080906)
Supplement: Supplementary file 1 [file antibiotics-10-00906-s001.zip]

Archive with 1 entries (1 files):
- antibiotics-1261107-supplementary.pdf
